# Supplementary material for: Determining the Presence of Superantigens in Coagulase Negative Staphylococci from Humans
Source: PLoS One. 2015 Nov 23;10(11):e0143341. doi: 10.1371/journal.pone.0143341 (PMC4658126; doi:10.1371/journal.pone.0143341)
Supplement: S1 Dataset — These include the 14 S. aureus strains and 51 S. epidermidis strains tested by PCR, 10 S. lugdunensis strains tested by PCR and 57 S. epidermidis isolates from TSS patients tested by antibody reaction against hyperimmune serum raised specifically against TSST-1, SEB, or SEC. (XLS) [file pone.0143341.s001.xls]

## Sheet: Sheet1
Coagulase Positives	SEA	SEB	SEC	SED	SEE	TSST-1	SEG	SEH	SEI	SEJ	SEK	SEL	SEM	SEN	SEO	SEP	SEQ	SER	SES	SET	SEU	SEV	SEX		1=positive	PCR Tested
Nasal 1	0	0	0	0	0	1	1	0	1	0	0	0	0	1	0	1	0	0	0	0	1	0	0		0=negativ e
6	0	0	0	0	0	0	0	0	0	0	0	0	0	0	0	0	0	0	0	0	0	0	1
7	1	0	1	0	0	0	1	1	1	0	0	1	0	1	0	0	0	0	0	0	1	0	1
8	1	0	1	0	0	0	0	1	0	0	0	0	0	0	0	0	0	0	0	0	1	0	1
13	0	0	1	0	0	0	1	1	0	0	0	0	0	0	0	0	0	0	0	0	1	0	1
23	0	0	0	0	0	1	1	0	1	0	0	0	0	1	0	1	0	0	0	0	1	0	0
28	0	0	0	0	0	0	1	0	0	0	0	1	0	0	0	0	0	0	0	0	0	0	1
35	0	0	0	0	0	0	1	0	1	0	0	0	1	1	1	0	0	0	0	0	1	0	1
40	0	0	0	0	1	0	0	0	0	0	0	0	0	0	0	0	0	0	0	0	0	0	1
44	1	0	0	0	0	0	0	0	0	0	0	0	0	0	0	1	0	0	0	0	0	0	1
45	0	0	0	0	0	0	1	0	1	0	0	0	0	1	1	0	0	0	0	0	0	0	1
47	1	0	0	0	0	0	1	0	1	0	0	0	1	1	1	0	0	0	0	0	0	0	1
53	1	0	0	0	0	0	1	0	1	0	0	0	0	0	1	0	0	0	0	0	0	0	1
56	0	0	0	0	0	0	0	0	0	0	0	0	0	0	1	0	0	0	0	0	0	0	1
Sum	5	0	3	0	1	2	9	3	7	0	0	2	2	6	5	3	0	0	0	0	6	0	12
%	0.357143	0	0.214286	0	0.0714286	0.142857	0.642857	0.214286	0.5	0	0	0.142857	0.142857	0.428571	0.357143	0.214286	0	0	0	0	0.428571	0	0.857143
Coagulase Negatives	SEA	SEB	SEC	SED	SEE	TSST-1	SEG	SEH	SEI	SEJ	SEK	SEL	SEM	SEN	SEO	SEP	SEQ	SER	SES	SET	SEU	SEV	SEX
Nasal 1	0	0	0	0	0	0	0	0	0	0	0	0	0	0	0	0	0	0	0	0	0	0	0		S epi	PCR Tested
4	0	0	0	0	0	0	0	0	0	0	0	0	0	0	0	0	0	0	0	0	0	0	0		S. epi
10	0	0	0	0	0	0	0	0	0	0	0	0	0	0	0	0	0	0	0	0	0	0	0		S. epi
11	0	0	0	0	0	0	0	0	0	0	0	0	0	0	0	0	0	0	0	0	0	0	0		S epi
12	0	0	0	0	0	0	0	0	0	0	0	0	0	0	0	0	0	0	0	0	0	0	0		S. epi
13	0	0	0	0	0	0	0	0	0	0	0	0	0	0	0	0	0	0	0	0	0	0	0		S. epi
16	0	0	0	0	0	0	0	0	0	0	0	0	0	0	0	0	0	0	0	0	0	0	0		S. epi
17	0	0	0	0	0	0	0	0	0	0	0	0	0	0	0	0	0	0	0	0	0	0	0		S. epi
23	0	0	0	0	0	0	0	0	0	0	0	0	0	0	0	0	0	0	0	0	0	0	0		S. epi
24	0	0	0	0	0	0	0	0	0	0	0	0	0	0	0	0	0	0	0	0	0	0	0		S. epi
26P	0	0	0	0	0	0	0	0	0	0	0	0	0	0	0	0	0	0	0	0	0	0	0		S epi
27P	0	0	0	0	0	0	0	0	0	0	0	0	0	0	0	0	0	0	0	0	0	0	0		S. epi
28	0	0	0	0	0	0	0	0	0	0	0	0	0	0	0	0	0	0	0	0	0	0	0		S. epi
30	0	0	0	0	0	0	0	0	0	0	0	0	0	0	0	0	0	0	0	0	0	0	0		S. epi
31	0	0	0	0	0	0	0	0	0	0	0	0	0	0	0	0	0	0	0	0	0	0	0		S. epi
32	0	0	0	0	0	0	0	0	0	0	0	0	0	0	0	0	0	0	0	0	0	0	0		S. epi
33	0	0	0	0	0	0	0	0	0	0	0	0	0	0	0	0	0	0	0	0	0	0	0		S. epi
34	0	0	0	0	0	0	0	0	0	0	0	0	0	0	0	0	0	0	0	0	0	0	0		S. epi
36	0	0	0	0	0	0	0	0	0	0	0	0	0	0	0	0	0	0	0	0	0	0	0		S. epi
37	0	0	0	0	0	0	0	0	0	0	0	0	0	0	0	0	0	0	0	0	0	0	0		S. epi
38	0	0	0	0	0	0	0	0	0	0	0	0	0	0	0	0	0	0	0	0	0	0	0		S. epi
39	0	0	0	0	0	0	0	0	0	0	0	0	0	0	0	0	0	0	0	0	0	0	0		S. epi
40	0	0	0	0	0	0	0	0	0	0	0	0	0	0	0	0	0	0	0	0	0	0	0		S.epi
41	0	0	0	0	0	0	0	0	0	0	0	0	0	0	0	0	0	0	0	0	0	0	0		S. epi
42	0	0	0	0	0	0	0	0	0	0	0	0	0	0	0	0	0	0	0	0	0	0	0		S. epi
43	0	0	0	0	0	0	0	0	0	0	0	0	0	0	0	0	0	0	0	0	0	0	0		S. epi
44	0	0	0	0	0	0	0	0	0	0	0	0	0	0	0	0	0	0	0	0	0	0	0		S. epi
45	0	0	0	0	0	0	0	0	0	0	0	0	0	0	0	0	0	0	0	0	0	0	0		S. epi
46	0	0	0	0	0	0	0	0	0	0	0	0	0	0	0	0	0	0	0	0	0	0	0		S. epi
47	0	0	0	0	0	0	0	0	0	0	0	0	0	0	0	0	0	0	0	0	0	0	0		S. epi
51	0	0	0	0	0	0	0	0	0	0	0	0	0	0	0	0	0	0	0	0	0	0	0		S. epi
52	0	0	0	0	0	0	0	0	0	0	0	0	0	0	0	0	0	0	0	0	0	0	0		S. epi
53	0	0	0	0	0	0	0	0	0	0	0	0	0	0	0	0	0	0	0	0	0	0	0		S. epi
54	0	0	0	0	0	0	0	0	0	0	0	0	0	0	0	0	0	0	0	0	0	0	0		S. epi
55	0	0	0	0	0	0	0	0	0	0	0	0	0	0	0	0	0	0	0	0	0	0	0		S. epi
56	0	0	0	0	0	0	0	0	0	0	0	0	0	0	0	0	0	0	0	0	0	0	0		S. epi
57	0	0	0	0	0	0	0	0	0	0	0	0	0	0	0	0	0	0	0	0	0	0	0		S. epi
MB1	0	0	0	0	0	0	0	0	0	0	0	0	0	0	0	0	0	0	0	0	0	0	0		S. epi
4004 SD	0	0	0	0	0	0	0	0	0	0	0	0	0	0	0	0	0	0	0	0	0	0	0		S. epi
MH	0	0	0	0	0	0	0	0	0	0	0	0	0	0	0	0	0	0	0	0	0	0	0		S. epi
4005 SD	0	0	0	0	0	0	0	0	0	0	0	0	0	0	0	0	0	0	0	0	0	0	0		S. epi
MB2	0	0	0	0	0	0	0	0	0	0	0	0	0	0	0	0	0	0	0	0	0	0	0		S. epi
MNTL	0	0	0	0	0	0	0	0	0	0	0	0	0	0	0	0	0	0	0	0	0	0	0		S. epi
MNCh	0	0	0	0	0	0	0	0	0	0	0	0	0	0	0	0	0	0	0	0	0	0	0		S. epi
MNTr	0	0	0	0	0	0	0	0	0	0	0	0	0	0	0	0	0	0	0	0	0	0	0		S. epi
MNRo	0	0	0	0	0	0	0	0	0	0	0	0	0	0	0	0	0	0	0	0	0	0	0		S. epi
MNYa	0	0	0	0	0	0	0	0	0	0	0	0	0	0	0	0	0	0	0	0	0	0	0		S. epi
MNSc	0	0	0	0	0	0	0	0	0	0	0	0	0	0	0	0	0	0	0	0	0	0	0		S. epi
sum	0	0	0	0	0	0	0	0	0	0	0	0	0	0	0	0	0	0	0	0	0	0	0
%	0	0	0	0	0	0	0	0	0	0	0	0	0	0	0	0	0	0	0	0	0	0	0
S. lugdunensis
AH2158	0	0	0	0	0	0	0	0	0	0	0	0	0	0	0	0	0	0	0	0	0	0	0		Endocarditis	PCR Tested
AH2159	0	0	0	0	0	0	0	0	0	0	0	0	0	0	0	0	0	0	0	0	0	0	0		Endocarditis
AH2160	0	0	0	0	0	0	0	0	0	0	0	0	0	0	0	0	0	0	0	0	0	0	0		Breast Abscess
AH2161	0	0	0	0	0	0	0	0	0	0	0	0	0	0	0	0	0	0	0	0	0	0	0		Endocarditis
AH2162	0	0	0	0	0	0	0	0	0	0	0	0	0	0	0	0	0	0	0	0	0	0	0		Finger Pulp
AH2163	0	0	0	0	0	0	0	0	0	0	0	0	0	0	0	0	0	0	0	0	0	0	0		Finger Pulp
AH2164	0	0	0	0	0	0	0	0	0	0	0	0	0	0	0	0	0	0	0	0	0	0	0		Unknown
AH2165	0	0	0	0	0	0	0	0	0	0	0	0	0	0	0	0	0	0	0	0	0	0	0		Unknown
AH2166	0	0	0	0	0	0	0	0	0	0	0	0	0	0	0	0	0	0	0	0	0	0	0		Unknown
AH2167	0	0	0	0	0	0	0	0	0	0	0	0	0	0	0	0	0	0	0	0	0	0	0		Unknown
TSS1		0	0			0																					TSS S. epi by antibody testing
TSS2		0	0			0
TSS3		0	0			0
TSS4		0	0			0
TSS5		0	0			0
TSS6		0	0			0
TSS7		0	0			0
TSS8		0	0			0
TSS9		0	0			0
TSS10		0	0			0
TSS11		0	0			0
TSS12		0	0			0
TSS13		0	0			0
TSS14		0	0			0
TSS15		0	0			0
TSS16		0	0			0
TSS17		0	0			0
TSS18		0	0			0
TSS19		0	0			0
TSS20		0	0			0
TSS21		0	0			0
TSS22		0	0			0
TSS23		0	0			0
TSS24		0	0			0
TSS25		0	0			0
TSS26		0	0			0
TSS27		0	0			0
TSS28		0	0			0
TSS29		0	0			0
TSS30		0	0			0
TSS31		0	0			0
TSS32		0	0			0
TSS33		0	0			0
TSS34		0	0			0
TSS35		0	0			0
TSS36		0	0			0
TSS37		0	0			0
TSS38		0	0			0
TSS39		0	0			0
TSS40		0	0			0
TSS41		0	0			0
TSS42		0	0			0
TSS43		0	0			0
TSS44		0	0			0
TSS45		0	0			0
TSS46		0	0			0
TSS47		0	0			0
TSS48		0	0			0
TSS49		0	0			0
TSS50		0	0			0
TSS51		0	0			0
TSS52		0	0			0
TSS53		0	0			0
TSS54		0	0			0
TSS55		0	0			0
TSS56		0	0			0
TSS57		0	0			0
TSS58		0	0	0	0	0	0	0	0	0	0	0	0	0	0	0	0	0	0	0	0	0	0		S. epi TSS	PCR Tested
TSS59		0	0	0	0	0	0	0	0	0	0	0	0	0	0	0	0	0	0	0	0	0	0		S. epi TSS
TSS60		0	0	0	0	0	0	0	0	0	0	0	0	0	0	0	0	0	0	0	0	0	0		S. epi TSS
